# Supplementary material for: Puppies Raised during the COVID-19 Lockdown Showed Fearful and Aggressive Behaviors in Adulthood: An Italian Survey
Source: Vet Sci. 2023 Mar 5;10(3):198. doi: 10.3390/vetsci10030198 (PMC10059587; doi:10.3390/vetsci10030198)
Supplement: Supplementary file 1 [file vetsci-10-00198-s001.zip]

Archive with 1 entries (1 files):
- vetsci-2164760-supplementary.pdf
